# Supplementary material for: Cystic Fibrosis-Screening Positive Inconclusive Diagnosis: Newborn Screening and Long-Term Follow-Up Permits to Early Identify Patients with CFTR-Related Disorders
Source: Diagnostics (Basel). 2020 Aug 8;10(8):570. doi: 10.3390/diagnostics10080570 (PMC7460402; doi:10.3390/diagnostics10080570)
Supplement: Supplementary file 1 [file diagnostics-10-00570-s001.zip]

Archive with 3 entries (2 files):
- supple/
- supple/Supplemental Table 1.pdf
- supple/Supplemental Table 2.pdf
